# Supplementary material for: The Phaseolus vulgaris PvTRX1h gene regulates plant hormone biosynthesis in embryogenic callus from common bean
Source: Front Plant Sci. 2015 Jul 28;6:577. doi: 10.3389/fpls.2015.00577 (PMC4516878; doi:10.3389/fpls.2015.00577)
Supplement: Supplementary Table ST1 — List of the auxins (IAA), abscisic acid (ABA), cytokinins (2-iP and zeatin), and brassinosteroids (epibrassinolide) biosynthetic pathway genes analyzed by qPCR. [file Table1.XLSX]

## Sheet: Auxin Biosynthesis Genes
Plant hormone	Identifier	Gene	Phaseolus vulgaris Genomic Identifier	Arabidopsis thaliana Genomic Identifier	Hormone Synthesis Pathway Step
IAA	PvWEI2	Anthranilate synthase, component I	Phvul.001G241700	AT2G29690	Anthranilate synthesis from chorismate
	PvWEI7	Anthranilate synthase β-subunit, component II	Phvul.003G014300	AT1G25220	Anthranilate synthesis from chorismate
	PvCYP79B2	Tryptophan N-monooxygenase 1	Phvul.006G078800	AT4G39950	Indole-3-acetaldoxime synthesis from L-tryptophan
	PvCYP79B3	Tryptophan N-hidroxilase 2	Phvul.010G076800	AT2G22330	Indole-3-acetaldoxime synthesis from L-tryptophan
	PvNIT1	Nitrilase 1	Phvul.011G096700	AT5G22300	Indole-3-acetic acid from Indole-3-acetonitrile
	PvAMI1	Amidase 1	Phvul.007G180900	AT1G08980	Indole-3-acetic acid from Indole-3-acetamide
	PvYUC1	Flavin monooxygenase 1	Phvul.009G096500	AT4G32450	Indole-3-acetic acid from Indole-3-piruvic acid
	PvYUC6	Flavin monooxygenase 6	Phvul.009G105400	AT5G25620	Indole-3-acetic acid from Indole-3-piruvic acid
	PvTAA1	Tryptophan aminotransferase	Phvul.002G059200	AT1G70560	Indole-3-piruvic acid from L-tryptophan
ABA	PvNCED3	9-cis-epoxycarotenoid dioxygenase 3	Phvul.005G051600	AT3G14440	Xanthoxin from 9-cis-violaxanthin
	PvABA2	Xanthoxin dehydrogenase	Phvul.005G031600	AT1G52340	Abscisic aldehyde from Xanthoxin
	PvAAO3	Abscisic aldehyde oxidase 3	Phvul.008G210000	AT2G27150	Abscisic acid from Abscisic aldehyde
Cytokinins	PvIPT1	Adenilate isopentenyltransferase 1	Phvul.007G028100	AT1G68460	2iP ((6-γ,γ-dimethylallylamino) purine) from adenine-riboside and dimethylallilpirophosphate
	PvCYP735A1	Cytochrome P450, family 735, subfamily A, polypeptide 1	Phvul.004G064600	AT5G38450	Trans-Zeatin from 2iP ((6-g,g-dimethylallilamino)purine)
Epibrassinolide	PvDET2/DWARF6	Steroid reductase DET2/DWARF6	Phvul.008G108600	AT2G38050	6-deoxo-typhasterol from 22,23-dihydroxy-4-en-3-one
	PvBR6OX1	Brassinosteroid-6-oxidase 1	Phvul.003G040300	AT5G38970	Typhasterol from 6-deoxo-typhasterol
	PvBR6OX2.1	Brassinosteroid-6-oxidase 2 isoform 1	Phvul.008G028800	AT3G30180	24-Epibrassinolide from Castasterone
	PvBR6OX2.2	Brassinosteroid-6-oxidase 2 isoform 2	Phvul.004G041700	AT3G30180	24-Epibrassinolide from Castasterone
	Supplementary Table ST1. List of the auxins (IAA), abscisic acid (ABA), cytokinins (2iP and zeatin), and brassinosteroids (epibrassinolide) biosynthetic pathway genes analyzed by qPCR.
