# Supplementary material for: The Phaseolus vulgaris PvTRX1h gene regulates plant hormone biosynthesis in embryogenic callus from common bean
Source: Front Plant Sci. 2015 Jul 28;6:577. doi: 10.3389/fpls.2015.00577 (PMC4516878; doi:10.3389/fpls.2015.00577)
Supplement: Supplementary Table ST2 — Primer list used for determination of expression levels by q-PCR and presence of the CaMV35s promoter. [file Table2.XLSX]

## Sheet:  Primers List
	Identifier	Gene	Forward Primer Sequence (5’-3)	Reverse Primer Sequence (5’-3’)	Amplification product (bp)
	PvTRX1h	Trithorax 1	AGAGGAAAATTGGGAGCACTGAGCTGGAGAGAC	CACACTTAAAATTCCCAGCAGCACCAGAATTCC	138
	PvASHH2h	Absent, small or homeotic discs 1 homolog 2	GGTGAGGGGTCTTGCGATGCTTTGGGTTTGG	GGGAACTTCGATGCCCCCATAAGAAACCCCCAAAC	132
	PvWEI2	Anthranilate synthase, Component I	CTACACTCACCGCCGCTTCACTCTCATGC	GGTAAGCAAGAACAGGAGTAAGTTGGTCGGAGAATATG	150
	PvWEI7	Anthranilate synthase β-subunit, Component II	TCTGTGAGAAAAAGGGTAAGTGGGGTGGTGC	GATGGACTTCTTAGCTGAAATGGGGAAATCCG	96
	PvCYP79B2	Tryptophan N-monooxygenase 1	TTTGGGGAGGCTAGAGAGGATGGAGGG	TCTCGTGACCATCCAAGTCAAGTGCCCTCAA	148
	PvCYP79B3	Tryptophan N-hidroxilase 2	TTATATGCCATGCTTGAGGAGACTTGACT	GGTGTATGATTCCATTGTTTAGCTCTTTCTTGAACG	129
	PvNIT1	Nitrilase 1	TAGATAAGGCAGAGAGGTTGTTGGGTGAAGC	AAACTCTTCTCTTCCCTTGGCCGTGCG	149
	PvAMI1	Amidase 1	TACCGGAGGGAGTGTAAGAGTGCCTG	CTCAAAATCATTGGATCCCTGGCAAACC	150
	PvYUC1	Flavin monooxygenase 1	GAGGACTGACTGCATAACCTCCCTTTGGCAACACAGAA	AGGTAGGAGATGAACTGGTTCTTGGAGGGGTATTTTGGGA	150
	PvYUC6	Flavin monooxygenase 6	CAGCTCAAGACCTATGATCGCCTACGCCTTCACCTAC	GCGCGTAAGTTTCCAAGTACTCCACGAACTGT	136
	PvTAA1	Tryptophan aminotransferase	TGGGATTGTTCGAGAACCTGTGGTGAAA	GGAGAATGTGAAGAGCATGAGATCATGGT	133
	PvNCED3	9-cis-epoxycarotenoid dioxygenase 3	CACCACCACCACAACCACCACCCC	TTGCTCTCGTGCGAAACCAGCGCC	150
	PvABA2	Xanthoxin dehydrogenase	CCACTACCAGTATTCTTCAGGCTTCCTCTCCAACTCCAAGGTTAT	CAAATTTTAGCACCATGAGTGTGGAAGAGATGCACAATGCT	133
	PvAAO3	Abscisic aldehyde oxidase 3	CAACAAGTTTGGTTTTTGGTATTAATGGTGAGAGGTTTGAGC	CAAGCACCACACCCCCCTTCACCACA	145
	PvIPT	Adenylate isopentenyltransferase 1	GAGTTCTCCCCCGCCGACTTCCG	GAAGACGTTGGAGTCAGGCTGGAAATCCTGG	150
	PvCYP735A1	Cytochrome P450, family 735, subfamily A, polypeptide 1	CAAGGTGTTCATGGTCCTAAACCTAGTTTTCTTCTTGG	GTTGGACCACTGAACAAAATGAGGCAAAATACGAGGAACA	150
	PvDET2/DWARF6	Steroid reductase DET2/DWARF6	CACCTTCCTCTCCCTCACCTTCCTCCAG	TGGAGGCCATGGGGGAAGAGGAG	150
	PvBR6OX1	Brassinosteroid-6-oxidase 1	GGCAATTCTTGGCGTTCTTGTGTTGCTGCTCT	GGACCTTGCTTAAGAAACTCGGTAGTCTCTCCAAAA	150
	PvBR6OX2.1	Brassinosteroid-6-oxidase 2.1	GGCTTTGTTCATGGCAATTCTTGGCGTTCTTGTGTT	CTCGGTAGTCTCTCCAAAAACTGGCCAACCCATT	145
	PvBR6OX2.2	Brassinosteroid-6-oxidase 2.2	CAGAGAGCAAGGTATGGCAGTTTTTTCAAATCCCAC	CCTAATGAATGAGGCAAAAGGTCTTGTTCCTGGATACCC	128
	PvEF1a	Elongation factor 1-a	GGTCATTGGTCATGTCGACTCTGG	GCACCCAGGCATACTTGAATGACC	150
	PvActin11	Actin 11	TGCATACGTTGGTGATGAGG	AGCCTTGGGGTTAAGAGGAG	190
	Hyg R	hptII gene	ATCCCCGAACATCGCCTCGCTCCA	AGGCTCTCGATGAGCTGATGCTTTGGG	146
	pCaMV35s	CaMV35s promoter	AGATTACAATGGACGATTTCCTCTAT	CTGGGCAATGGAATCCGAG	640
	Supplementary Table ST2. Primer list to determine expression levels by qPCR and presence of the CaMV35s promoter.
